# Supplementary material for: Solid Phase Extraction and Determination of Tetracycline Using Gold Nanoparticles Stabilized in a Polymethacrylate Matrix
Source: Molecules. 2025 Nov 19;30(22):4458. doi: 10.3390/molecules30224458 (PMC12655131; doi:10.3390/molecules30224458)
Supplement: Supplementary file 1 [file molecules-30-04458-s001.zip]

Archive with 1 entries (1 files):
- molecules-3970252-supplementary.pdf
